# Supplementary material for: Foodborne Pathogens Across Different Food Matrices in Sicily (Southern Italy)
Source: Pathogens. 2024 Nov 14;13(11):998. doi: 10.3390/pathogens13110998 (PMC11597087; doi:10.3390/pathogens13110998)
Supplement: Supplementary file 1 [file pathogens-13-00998-s001.zip]

Archive with 1 entries (1 files):
- pathogens-3293219-supplementary.pdf
